# Supplementary material for: First detection of N1575Y mutation in pyrethroid resistant Anopheles gambiae in Southern Côte d’Ivoire
Source: Wellcome Open Res. 2017 Aug 24;2:71. [Version 1] doi: 10.12688/wellcomeopenres.12246.1 (PMC5627500; doi:10.12688/wellcomeopenres.12246.1)
Supplement: First detection of N1575Y mutation in pyrethroid resistant Anopheles gambiae in Southern Côte d’Ivoire — Dataset 1: Raw data for mortality rates from WHO bioassays in Tiassalé. Dataset 2: Raw data for mortality rates from WHO bioassays in Elibou. Dataset 3: Raw data for N1575Y genotypes. [file wellcomeopenres-2-13258-s0000.tgz]

Archive with 3 entries (3 files):
- Dataset2.xlsx
- Dataset3.xlsx
- Dataset1.xlsx
