# Supplementary material for: First detection of N1575Y mutation in pyrethroid resistant Anopheles gambiae in Southern Côte d’Ivoire
Source: Wellcome Open Res. 2017 Aug 24;2:71. [Version 1] doi: 10.12688/wellcomeopenres.12246.1 (PMC5627500; doi:10.12688/wellcomeopenres.12246.1)
Supplement: First detection of N1575Y mutation in pyrethroid resistant Anopheles gambiae in Southern Côte d’Ivoire — Dataset 1: Raw data for mortality rates from WHO bioassays in Tiassalé. Dataset 2: Raw data for mortality rates from WHO bioassays in Elibou. Dataset 3: Raw data for N1575Y genotypes. [file wellcomeopenres-2-13258-s0000.tgz › Dataset2.xlsx]

## Sheet: Data
				24 hours later
Treatment	Replicate	Total tested	KD 60	Number Dead	Number Alive
Deltamethrin (0.05%)	1	25	3	0	25
	2	25	5	1	24
	3	21	4	2	19
	4	20	4	1	19
	Total	91	16	4	87
	Percentage (%)			4.4	95.6
Control	1	25		0	25
	2	23		0	23
	Total	48		0	48
	Percentage (%)			0	100
