# Supplementary material for: First detection of N1575Y mutation in pyrethroid resistant Anopheles gambiae in Southern Côte d’Ivoire
Source: Wellcome Open Res. 2017 Aug 24;2:71. [Version 1] doi: 10.12688/wellcomeopenres.12246.1 (PMC5627500; doi:10.12688/wellcomeopenres.12246.1)
Supplement: First detection of N1575Y mutation in pyrethroid resistant Anopheles gambiae in Southern Côte d’Ivoire — Dataset 1: Raw data for mortality rates from WHO bioassays in Tiassalé. Dataset 2: Raw data for mortality rates from WHO bioassays in Elibou. Dataset 3: Raw data for N1575Y genotypes. [file wellcomeopenres-2-13258-s0000.tgz › Dataset3.xlsx]

## Sheet: Genotyping data
Samples	Dye	Ct (dR)	Genotypes
1	HEX	27.41	NN			Y= Mutant resistant allele Tyrosine
	FAM	No Ct				N= Wild type allele Asparagine
2	HEX	30.89	NN
	FAM	No Ct
3	HEX	31.32	NN
	FAM	No Ct
4	HEX	29.33	NN
	FAM	No Ct
5	HEX	28.17	NN
	FAM	No Ct
6	HEX	29.99	NY
	FAM	29.34
7	HEX	29.44	NN
	FAM	No Ct
8	HEX	29.6	NN
	FAM	No Ct
9	HEX	33.17	NN
	FAM	No Ct
10	HEX	29.79	NN
	FAM	No Ct
11	HEX	33.54	NY
	FAM	32.96
12	HEX	28.28	NN
	FAM	No Ct
13	HEX	29.72	NN
	FAM	No Ct
14	HEX	32.19	NN
	FAM	No Ct
15	HEX	30.06	NY
	FAM	29.42
16	HEX	29.02	NN
	FAM	No Ct
17	HEX	31.45	NN
	FAM	No Ct
18	HEX	No Ct	YY
	FAM	29.25
19	HEX	29.24	NN
	FAM	No Ct
20	HEX	33.11	NY
	FAM	32.63
21	HEX	28.55	NN
	FAM	No Ct
22	HEX	31.16	NN
	FAM	No Ct
23	HEX	28.01	NN
	FAM	No Ct
24	HEX	31.47	NY
	FAM	30.81
25	HEX	31.1	NN
	FAM	No Ct
26	HEX	28.44	NN
	FAM	No Ct
27	HEX	29.28	NN
	FAM	No Ct
28	HEX	28.74	NN
	FAM	No Ct
29	HEX	30.01	NY
	FAM	29.8
30	HEX	31.45	NN
	FAM	No Ct
31	HEX	31.09	NN
	FAM	No Ct
32	HEX	29.46	NN
	FAM	No Ct
33	HEX	31.6	NY
	FAM	31.25
34	HEX	28.5	NN
	FAM	No Ct
35	HEX	29.35	NN
	FAM	No Ct
36	HEX	29.32	NN
	FAM	No Ct
37	HEX	26.66	NN
	FAM	No Ct
38	HEX	28.86	NN
	FAM	No Ct
39	HEX	30.73	NN
	FAM	No Ct
40	HEX	28.61	NN
	FAM	No Ct
41	HEX	29.98	NY
	FAM	29.43
42	HEX	30.73	NN
	FAM	No Ct
43	HEX	30.25	NN
	FAM	No Ct
44	HEX	31.87	NY
	FAM	31.67
45	HEX	27.72	NN
	FAM	No Ct
46	HEX	25.93	NN
	FAM	No Ct
47	HEX	26.62	NN
	FAM	No Ct
48	HEX	29.22	NN
	FAM	No Ct
49	HEX	24.7	NN
	FAM	No Ct
50	HEX	31.54	NN
	FAM	No Ct
51	HEX	25.39	NN
	FAM	No Ct
52	HEX	24.37	NN
	FAM	No Ct
53	HEX	26.37	NN
	FAM	No Ct
54	HEX	25.8	NN
	FAM	No Ct
55	HEX	27.99	NN
	FAM	No Ct
56	HEX	25.26	NN
	FAM	No Ct
57	HEX	26.61	NN
	FAM	No Ct
58	HEX	29.58	NN
	FAM	No Ct
59	HEX	32.12	NN
	FAM	No Ct
60	HEX	24.82	NN
	FAM	No Ct
61	HEX	28.88	NN
	FAM	No Ct
62	HEX	24.29	NN
	FAM	No Ct
63	HEX	26.35	NN
	FAM	No Ct
64	HEX	31.17	NN
	FAM	No Ct
65	HEX	25.54	NN
	FAM	No Ct
66	HEX	26.27	NN
	FAM	No Ct
67	HEX	30.29	NN
	FAM	No Ct
68	HEX	27.22	NN
	FAM	No Ct
69	HEX	26.15	NN
	FAM	No Ct
70	HEX	25.85	NN
	FAM	No Ct
71	HEX	29.99	NN
	FAM	No Ct
72	HEX	27.98	NN
	FAM	No Ct
73	HEX	24.99	NN
	FAM	No Ct
74	HEX	25.69	NN
	FAM	No Ct
75	HEX	27.66	NN
	FAM	No Ct
76	HEX	23.97	NN
	FAM	No Ct
77	HEX	25.31	NN
	FAM	No Ct
78	HEX	26.25	NN
	FAM	No Ct
79	HEX	24.52	NN
	FAM	No Ct
80	HEX	29.22	NN
	FAM	No Ct
81	HEX	24.74	NN
	FAM	No Ct
82	HEX	29.6	NN
	FAM	No Ct
83	HEX	29.62	NN
	FAM	No Ct
84	HEX	25.52	NY
	FAM	25.21
85	HEX	25.64	NN
	FAM	No Ct
86	HEX	32.65	NN
	FAM	No Ct
87	HEX	29.66	NN
	FAM	No Ct
88	HEX	25.57	NN
	FAM	No Ct
89	HEX	25.17	NN
	FAM	No Ct
90	HEX	25.59	NN
	FAM	No Ct
91	HEX	25.03	NN
	FAM	No Ct
92	HEX	25.7	NN
	FAM	No Ct
93	HEX	26.86	NN
	FAM	No Ct
94	HEX	31.43	NN
	FAM	No Ct
95	HEX	26.29	NN
	FAM	No Ct
96	HEX	27.42	NN
	FAM	No Ct
97	HEX	37.13	NN
	FAM	No Ct
98	HEX	26.27	NN
	FAM	No Ct
99	HEX	25.83	NN
	FAM	No Ct
100	HEX	33.17	NN
	FAM	No Ct
101	HEX	26.03	NN
	FAM	No Ct
102	HEX	25.85	NN
	FAM	No Ct
103	HEX	24.96	NN
	FAM	No Ct
104	HEX	26.33	NN
	FAM	No Ct
105	HEX	29.3	NN
	FAM	No Ct
106	HEX	34.94	NN
	FAM	No Ct
107	HEX	26.85	NN
	FAM	No Ct
108	HEX	27.03	NN
	FAM	No Ct
109	HEX	25.8	NN
	FAM	No Ct
110	HEX	24.81	NN
	FAM	No Ct
111	HEX	30.28	NN
	FAM	No Ct
112	HEX	24.22	NN
	FAM	No Ct
113	HEX	28.39	NN
	FAM	No Ct
114	HEX	25.13	NN
	FAM	No Ct
115	HEX	26.5	NN
	FAM	No Ct
116	HEX	29.23	NN
	FAM	No Ct
117	HEX	30.6	NN
	FAM	No Ct
118	HEX	27.71	NN
	FAM	No Ct
119	HEX	29.1	NN
	FAM	No Ct
120	HEX	30.1	NN
	FAM	No Ct
121	HEX	27.88	NN
	FAM	No Ct
122	HEX	24.44	NN
	FAM	No Ct
123	HEX	31.91	NN
	FAM	No Ct
124	HEX	24.71	NN
	FAM	No Ct
125	HEX	28.36	NN
	FAM	No Ct
126	HEX	27.7	NN
	FAM	No Ct
127	HEX	29.57	NN
	FAM	No Ct
128	HEX	29.34	NN
	FAM	No Ct
129	HEX	28.92	NN
	FAM	No Ct
130	HEX	28.32	NN
	FAM	No Ct
131	HEX	25.58	NN
	FAM	No Ct
132	HEX	24.12	NN
	FAM	No Ct
133	HEX	27.9	NN
	FAM	No Ct
134	HEX	31.84	NN
	FAM	No Ct
135	HEX	29.25	NN
	FAM	No Ct
136	HEX	25.5	NN
	FAM	No Ct
137	HEX	No Ct	Negative control
	FAM	No Ct
138	HEX	28.37	Positive control NN
	FAM	No Ct
139	HEX	No Ct	Positive control YY
	FAM	30.18
140	HEX	28.18	Positive control NY
	FAM	27.69
