# Supplementary material for: First detection of N1575Y mutation in pyrethroid resistant Anopheles gambiae in Southern Côte d’Ivoire
Source: Wellcome Open Res. 2017 Aug 24;2:71. [Version 1] doi: 10.12688/wellcomeopenres.12246.1 (PMC5627500; doi:10.12688/wellcomeopenres.12246.1)
Supplement: First detection of N1575Y mutation in pyrethroid resistant Anopheles gambiae in Southern Côte d’Ivoire — Dataset 1: Raw data for mortality rates from WHO bioassays in Tiassalé. Dataset 2: Raw data for mortality rates from WHO bioassays in Elibou. Dataset 3: Raw data for N1575Y genotypes. [file wellcomeopenres-2-13258-s0000.tgz › Dataset1.xlsx]

## Sheet: Data
									24 hours later
Treatment	Replicate	Total tested	KD 10	KD 20	KD 30	KD 40	KD 50	KD 60	Number Dead	Number Alive
Deltamethrin (0.05%)	1	25	2	1	3	3	6	6	6	19
	2	25	2	5	7	6	12	6	2	23
	3	26	4	4	4	7	9	9	8	18
	4	25	1	4	7	9	7	9	8	17
	5	25	2	5	6	4	7	6	4	21
	6	25	0	5	9	9	8	13	8	17
	7	24	1	1	4	2	4	7	8	16
	8	25	1	1	2	0	5	4	6	19
	Total	200	13	26	42	40	58	60	50	150
	Percentage (%)								25	75
Control	1	25							0	25
	2	25							2	23
	3	24							0	24
	4	26							1	25
	Total	100							3	97
	Percentage (%)								3	97
